# Supplementary material for: Horizontal transfer and the widespread presence of Galileo transposons in Drosophilidae (Insecta: Diptera)
Source: Genet Mol Biol. 2024 Mar 29;46(3 Suppl 1):e20230143. doi: 10.1590/1678-4685-GMB-2023-0143 (PMC10990002; doi:10.1590/1678-4685-GMB-2023-0143)
Supplement: Figure S2 - [file 1415-4757-GMB-46-3-s1-e20230143-s2.zip]

Archive with 2 entries (2 files):
- gmb-2023-0143_20240228_suppl2.pdf
- Suppl_FigureS2.jpeg
